# Supplementary material for: Identification of Potential Inhibitors for the Treatment of Alkaptonuria Using an Integrated In Silico Computational Strategy
Source: Molecules. 2023 Mar 14;28(6):2623. doi: 10.3390/molecules28062623 (PMC10058836; doi:10.3390/molecules28062623)
Supplement: Supplementary file 1 [file molecules-28-02623-s001.zip]

Archive with 1 entries (1 files):
- molecules-2235394-supplementary.pdf
